# Supplementary material for: Reeling them in: taxonomy of marine annelids used as bait by anglers in the Western Cape Province, South Africa
Source: PeerJ. 2021 Aug 20;9:e11847. doi: 10.7717/peerj.11847 (PMC8381882; doi:10.7717/peerj.11847)
Supplement: Supplemental Information 1 — Sequences with GenBank numbers as they appear in the figures. [file peerj-09-11847-s001.txt]

>Siphonosoma_dayi_1_KN_MW598440
GAACTCGGCCAACCAGGCTCTCTTCTAGGAAATGACCAGCTTTATAACGTAATTGTTACA
GCACATGCATTTTTAATAATTTTCTTTTTAGTAATACCTGTACTAATTGGAGGATTTGGT
AACTGATTAATTCCTTTAATAGTAGGAACTCCCGATATGGCTTTCCCACGACTAAATAAT
ATAAGTTTCTGGCTTCTCCCTCCAGCACTTTTATTTCTAGTAGCATCAGCAATAGTAGAA
CAAGGAGTAGGAACAGGCTGAACTGTATACCCTCCTCTCTCAGGCCATATCGCTCACACA
GGCCCATCTGTTGACCTAGCTATTTTTTCACTTCACCTAGCGGGTGCCAGATCAATTCTA
GGAGCAATTAACTTTAGTACTGTGAATCTTCGTCATCGAGGAGTAACCTATGAACGCTTA
CCTTTATTTATCTGAGCTGTTTTTATTACAGTTATTCTTCTTCTTCTAGCTTTACCTGTT
CTAGCAGGCGCAATTACTATACTTTTAACAGACCGAAATCTAAATACTGCTTTCTTTGAC
CCAAGAGGAGGAGGAGATCCTGTCCTTAGTCACTTATTTT
>Siphonosoma_dayi_2_KN_MW598441
GAACTCGGCCAACCAGGCTCTCTTCTAGGAAATGACCAACTTTATAACGTAATTGTTACA
GCACATGCATTTTTAATAATTTTCTTTTTAGTAATACCTGTACTAATTGGAGGATTTGGT
AACTGATTAATTCCTTTAATAGTAGGAACTCCAGATATGGCTTTCCCACGACTAAATAAT
ATAAGTTTCTGGCTTCTCCCTCCAGCACTTTTATTTCTAGTAGCATCAGCAATAGTAGAA
CAAGGAGTAGGAACAGGCTGAACTGTATACCCTCCTCTTTCAGGCCATATCGCTCACACA
GGCCCATCTGTTGACCTAGCTATTTTTTCACTTCACCTAGCGGGTGCCAGATCAATTCTA
GGAGCAATTAACTTTAGTACTGTGAATCTTCGTCATCGAGGAGTAACCTATGAACGCTTA
CCTTTATTTATCTGAGCTGTCTTTATTACAGTTATTCTTCTTCTTCTAGCTTTACCTGTT
CTAGCAGGCGCAATTACTATACTTTTAACAGACCGAAATCTAAATACTGCTTTCTTTGAC
CCAAGAGGAGGAGGAGATCCTGTCCTTAGTCACTTATTTT
