# Supplementary material for: Reeling them in: taxonomy of marine annelids used as bait by anglers in the Western Cape Province, South Africa
Source: PeerJ. 2021 Aug 20;9:e11847. doi: 10.7717/peerj.11847 (PMC8381882; doi:10.7717/peerj.11847)
Supplement: Supplemental Information 2 — Sequences with GenBank numbers as they appear in the figures. [file peerj-09-11847-s002.txt]

>PearlyBeach2_BW1_MW595992
---AGCTGGTCTTTTAGGATCAATAAGACTTCTTATTCG---CGAGCTCGGGCAACCAGG
ATCCTTTCTAGGAAGGGATCAACTTTAT---ACAATTGTAACCGCACATGCTTTCTTAAT
AATTTTTTTCTTGGTCATACCAGTATTTATTGGAGGCTTTGGGAATTGATTAGTCCCCCT
TATATTAGGGGCCCCTGATATAGCATTTCCCCGTATAAATATGAGATTTTGACTCCTTCC
TCCTTCCCTAACACTTCTTCTAGCTTCAGCAGCAGTTGAAAAGGGGGTAGGCACCGGATG
AACTGTATATCCTCCCTTAGCAAG---TCTAGCACATGCAGGCCCATCTGTAGATTTAGC
CATTTTTTCTCTTCATATCGCAGGAGCCTCTTCAATTTTAGGGGCAATCTTCATTACAAC
AGTAATCATACGATGAAAGGGCCTCCGATTAGAACGGGTACCTTTATTCGTGTGAGCAGT
GAAAATTACAGCAATCCTACTACTCTTATCTCTCCCAGTTCTAGCAGGAGCAATTACAAT
ACTTCTTACGGACCGAAAAAATACTGCCTTCTTTGACCCTGCGGGAGGTGGAGACCCTGT
ATATCAACATCTATTTTGATTTTTTGGTCAC
>PearlyBeach2_BW2_MW595993
---AGCTGGTCTTTTAGGATCAATAAGACTTCTTATTCG---CGAGCTCGGGCAACCAGG
ATCCTTTCTAGGAAGGGATCAACTTTAT---ACAATTGTAACCGCACATGCTTTCTTAAT
AATTTTTTTCTTGGTCATACCAGTATTTATTGGAGGCTTTGGGAATTGATTAGTCCCCCT
TATATTAGGGGCCCCTGATATAGCATTTCCCCGTATAAATATGAGATTTTGACTCCTTCC
TCCTTCCCTAACACTTCTTCTAGCTTCAGCAGCAGTTGAAAAGGGGGTAGGCACCGGATG
AACTGTATATCCTCCCTTAGCAAG---TCTAGCACATGCAGGCCCATCTGTAGATTTAGC
CATTTTTTCTCTTCATATCGCAGGAGCCTCTTCAATTTTAGGGGCAATCTTCATTACAAC
AGTAATCATACGATGAAAGGGCCTCCGATTAGAACGGGTACCTTTATTCGTGTGAGCAGT
GAAAATTACAGCAATCCTACTACTCTTATCTCTCCCAGTTCTAGCAGGAGCAATTACAAT
ACTTCTTACGGACCGAAAAAATACTGCCTTCTTTGACCCTGCGGGAGGTGGAGACCCTGT
ATATCAACATCTATTTTGATTTTTTGGTCAC
>PearlyBeach2_BW3_MW595994
---AGCTGGTCTTTTAGGATCAATAAGACTTCTTATTCG---CGAGCTCGGGCAACCAGG
ATCCTTTCTAGGAAGGGATCAACTTTAT---ACAATTGTAACCGCACATGCTTTCTTAAT
AATTTTTTTCTTGGTCATACCAGTATTTATTGGAGGCTTTGGGAATTGATTAGTCCCCCT
TATATTAGGGGCCCCTGATATAGCATTTCCCCGTATAAATATGAGATTTTGACTCCTTCC
TCCTTCCCTAACACTTCTTCTAGCTTCAGCAGCAGTTGAAAAGGGGGTAGGCACCGGATG
AACTGTATATCCTCCCTTAGCAAG---TCTAGCACATGCAGGCCCATCTGTAGATTTAGC
CATTTTTTCTCTTCATATCGCAGGAGCCTCTTCAATTTTAGGGGCAATCTTCATTACAAC
AGTAATCATACGATGAAAGGGCCTCCGATTAGAACGGGTACCTTTATTCGTGTGAGCAGT
GAAAATTACAGCAATCCTACTACTCTTATCTCTCCCAGTTCTAGCAGGAGCAATTACAAT
ACTTCTTACGGACCGAAAAAATACTGCCTTCTTTGACCCTGCGGGAGGTGGAGACCCTGT
ATATCAACATCTATTTTGATTTTTTGGTCAC
>PearlyBeach2_BW4_MW595995
---AGCTGGTCTTTTAGGATCAATAAGACTTCTTATTCG---CGAGCTCGGGCAACCAGG
ATCCTTTCTAGGAAGGGATCAACTTTAT---ACAATTGTAACCGCACATGCTTTCTTAAT
AATTTTTTTCTTGGTCATACCAGTATTTATTGGAGGCTTTGGGAATTGATTAGTCCCCCT
TATATTAGGGGCCCCTGATATAGCATTTCCCCGTATAAATATGAGATTTTGACTCCTTCC
TCCTTCCCTAACACTTCTTCTAGCTTCAGCAGCAGTTGAAAAGGGGGTAGGCACCGGATG
AACTGTATATCCTCCCTTAGCAAG---TCTAGCACATGCAGGCCCATCTGTAGATTTAGC
CATTTTTTCTCTTCATATCGCAGGAGCCTCTTCAATTTTAGGGGCAATCTTCATTACAAC
AGTAATCATACGATGAAAGGGCCTCCGATTAGAACGGGTACCTTTATTCGTGTGAGCAGT
GAAAATTACAGCAATCCTACTACTCTTATCTCTCCCAGTTCTAGCAGGAGCAATTACAAT
ACTTCTTACGGACCGAAAAAATACTGCCTTCTTTGACCCTGCGGGAGGTGGAGACCCTGT
ATATCAACATCTATTTTGATTTTTTGGTCAC
