# Supplementary material for: Reeling them in: taxonomy of marine annelids used as bait by anglers in the Western Cape Province, South Africa
Source: PeerJ. 2021 Aug 20;9:e11847. doi: 10.7717/peerj.11847 (PMC8381882; doi:10.7717/peerj.11847)
Supplement: Supplemental Information 3 — Sequences with GenBank numbers as they appear in the figures. [file peerj-09-11847-s003.txt]

>BB_1_MN045177
TATAATACTATTGTAACTGCACATGCATTTCTTATAATCTTTTTTTTAGTTATACCCGTA
TTCATTGGGGGATTTGGAAATTGACTTTTACCCCTTATACTAGGAGCACCAGATATGGCT
TTTCCACGACTAAATAATATAAGATTCTGACTTCTTCCACCTGCCTTAACCTTACTAGTA
GCGTCTAGAGCTGTAGAAAAAGGAGTAGGAACAGGATGAACAGTATACCCACCCCTTTCA
GGTAATATTGCTCATGCAGGACCATCCGTAGATCTTGCGATTTTTTCCCTCCACTTAGCA
GGAATCTCAT
>BB_2_MN045178
TATAATACTATTGTAACTGCACATGCATTTCTTATAATCTTTTTTTTAGTTATACCCGTA
TTCATTGGGGGGTTTGGAAATTGACTTTTACCCCTTATACTAGGAGCACCAGATATGGCT
TTTCCACGACTAAATAATATAAGATTCTGACTTCTTCCACCTGCCTTAACCTTACTAGTA
GCGTCTAGAGCTGTAGAAAAAGGAGTAGGAACAGGATGAACAGTATACCCACCCCTTTCA
GGTAATATTGCTCATGCAGGACCATCCGTAGATCTTGCGATTTTTTCCCTCCACTTAGCA
GGAATCTCAT
>BB_3_MN045179
TATAATACTATTGTAACTGCACATGCATTTCTTATAATCTTTTTTTTAGTTATACCCGTA
TTCATTGGGGGATTTGGAAATTGACTTTTACCCCTTATACTAGGAGCACCAGATATGGCT
TTTCCACGACTAAATAATATAAGATTCTGACTCCTTCCACCTGCCTTAACCTTACTAGTA
GCGTCTAGAGCTGTAGAAAAAGGAGTAGGAACAGGATGAACAGTATACCCACCCCTTTCA
GGTAATATTGCTCATGCAGGACCATCCGTAGATCTTGCGATTTTTTCCCTCCACTTAGCA
GGAATCTCAT
>BB_4_MN045180
TATAATACTATTGTAACTGCACATGCATTTCTTATAATCTTTTTTTTAGTTATACCCGTA
TTCATTGGGGGATTTGGAAATTGACTTTTACCCCTTATACTAGGAGCACCAGATATGGCT
TTTCCACGACTAAATAATATAAGATTCTGGCTTCTTCCACCTGCCTTAACCTTACTAGTA
GCGTCTAGAGCTGTAGAAAAAGGAGTAGGAACAGGATGAACAGTATACCCACCCCTTTCA
GGTAATATTGCTCATGCAGGACCATCCGTAGATCTTGCGATTTTTTCCCTCCACTTAGCA
GGAATCTCAT
>BB_5_MN045177
TATAATACTATTGTAACTGCACATGCATTTCTTATAATCTTTTTTTTAGTTATACCCGTA
TTCATTGGGGGATTTGGAAATTGACTTTTACCCCTTATACTAGGAGCACCAGATATGGCT
TTTCCACGACTAAATAATATAAGATTCTGACTTCTTCCACCTGCCTTAACCTTACTAGTA
GCGTCTAGAGCTGTAGAAAAAGGAGTAGGAACAGGATGAACAGTATACCCACCCCTTTCA
GGTAATATTGCTCATGCAGGACCATCCGTAGATCTTGCGATTTTTTCCCTCCACTTAGCA
GGAATCTCAT
>BB_6_MN045181
TATAATACTATTGTAACTGCACATGCATTTCTTATAATCTTTTTTTTAGTTATACCCGTA
TTCATTGGGGGATTTGGAAATTGACTTTTACCCCTTATACTAGGAGCGCCAGATATGGCT
TTTCCACGACTAAATAATATAAGATTCTGACTTCTTCCACCTGCCTTAACCTTACTAGTA
GCATCTAGAGCTGTAGAAAAAGGAGTAGGAACAGGATGAACAGTATACCCACCCCTTTCA
GGTAATATTGCTCATGCAGGACCATCCGTAGATCTTGCGATTTTTTCCCTCCACTTAGCA
GGAATCTCAT
>BB_7_MN045177
TATAATACTATTGTAACTGCACATGCATTTCTTATAATCTTTTTTTTAGTTATACCCGTA
TTCATTGGGGGATTTGGAAATTGACTTTTACCCCTTATACTAGGAGCACCAGATATGGCT
TTTCCACGACTAAATAATATAAGATTCTGACTTCTTCCACCTGCCTTAACCTTACTAGTA
GCGTCTAGAGCTGTAGAAAAAGGAGTAGGAACAGGATGAACAGTATACCCACCCCTTTCA
GGTAATATTGCTCATGCAGGACCATCCGTAGATCTTGCGATTTTTTCCCTCCACTTAGCA
GGAATCTCAT
>BB_8_MN045177
TATAATACTATTGTAACTGCACATGCATTTCTTATAATCTTTTTTTTAGTTATACCCGTA
TTCATTGGGGGATTTGGAAATTGACTTTTACCCCTTATACTAGGAGCACCAGATATGGCT
TTTCCACGACTAAATAATATAAGATTCTGACTTCTTCCACCTGCCTTAACCTTACTAGTA
GCGTCTAGAGCTGTAGAAAAAGGAGTAGGAACAGGATGAACAGTATACCCACCCCTTTCA
GGTAATATTGCTCATGCAGGACCATCCGTAGATCTTGCGATTTTTTCCCTCCACTTAGCA
GGAATCTCAT
>HM_1_MN045177
TATAATACTATTGTAACTGCACATGCATTTCTTATAATCTTTTTTTTAGTTATACCCGTA
TTCATTGGGGGATTTGGAAATTGACTTTTACCCCTTATACTAGGAGCACCAGATATGGCT
TTTCCACGACTAAATAATATAAGATTCTGACTTCTTCCACCTGCCTTAACCTTACTAGTA
GCGTCTAGAGCTGTAGAAAAAGGAGTAGGAACAGGATGAACAGTATACCCACCCCTTTCA
GGTAATATTGCTCATGCAGGACCATCCGTAGATCTTGCGATTTTTTCCCTCCACTTAGCA
GGAATCTCAT
>HM_2_MN045177
TATAATACTATTGTAACTGCACATGCATTTCTTATAATCTTTTTTTTAGTTATACCCGTA
TTCATTGGGGGATTTGGAAATTGACTTTTACCCCTTATACTAGGAGCACCAGATATGGCT
TTTCCACGACTAAATAATATAAGATTCTGACTTCTTCCACCTGCCTTAACCTTACTAGTA
GCGTCTAGAGCTGTAGAAAAAGGAGTAGGAACAGGATGAACAGTATACCCACCCCTTTCA
GGTAATATTGCTCATGCAGGACCATCCGTAGATCTTGCGATTTTTTCCCTCCACTTAGCA
GGAATCTCAT
>HM_3_MN045182
TATAATACTATTGTAACTGCACATGCATTTCTTATAATCTTTTTTTTAGTTATACCCGTA
TTCATTGGGGGATTTGGAAATTGACTTTTACCCCTTATACTAGGAGCACCAGATATGGCT
TTTCCACGACTAAATAATATAAGATTCTGACTTCTCCCACCTGCCTTAACCTTACTAGTA
GCGTCTAGAGCTGTAGAAAAAGGAGTAGGAACAGGATGAACAGTATACCCACCCCTTTCA
GGTAATATTGCTCATGCAGGACCATCCGTAGATCTTGCGATTTTTTCCCTCCACTTAGCA
GGAATCTCAT
>HM_4_MN045177
TATAATACTATTGTAACTGCACATGCATTTCTTATAATCTTTTTTTTAGTTATACCCGTA
TTCATTGGGGGATTTGGAAATTGACTTTTACCCCTTATACTAGGAGCACCAGATATGGCT
TTTCCACGACTAAATAATATAAGATTCTGACTTCTTCCACCTGCCTTAACCTTACTAGTA
GCGTCTAGAGCTGTAGAAAAAGGAGTAGGAACAGGATGAACAGTATACCCACCCCTTTCA
GGTAATATTGCTCATGCAGGACCATCCGTAGATCTTGCGATTTTTTCCCTCCACTTAGCA
GGAATCTCAT
>HM_5_MN045177
TATAATACTATTGTAACTGCACATGCATTTCTTATAATCTTTTTTTTAGTTATACCCGTA
TTCATTGGGGGATTTGGAAATTGACTTTTACCCCTTATACTAGGAGCACCAGATATGGCT
TTTCCACGACTAAATAATATAAGATTCTGACTTCTTCCACCTGCCTTAACCTTACTAGTA
GCGTCTAGAGCTGTAGAAAAAGGAGTAGGAACAGGATGAACAGTATACCCACCCCTTTCA
GGTAATATTGCTCATGCAGGACCATCCGTAGATCTTGCGATTTTTTCCCTCCACTTAGCA
GGAATCTCAT
>HM_6_MN045177
TATAATACTATTGTAACTGCACATGCATTTCTTATAATCTTTTTTTTAGTTATACCCGTA
TTCATTGGGGGATTTGGAAATTGACTTTTACCCCTTATACTAGGAGCACCAGATATGGCT
TTTCCACGACTAAATAATATAAGATTCTGACTTCTTCCACCTGCCTTAACCTTACTAGTA
GCGTCTAGAGCTGTAGAAAAAGGAGTAGGAACAGGATGAACAGTATACCCACCCCTTTCA
GGTAATATTGCTCATGCAGGACCATCCGTAGATCTTGCGATTTTTTCCCTCCACTTAGCA
GGAATCTCAT
>HM_7_MN045177
TATAATACTATTGTAACTGCACATGCATTTCTTATAATCTTTTTTTTAGTTATACCCGTA
TTCATTGGGGGATTTGGAAATTGACTTTTACCCCTTATACTAGGAGCACCAGATATGGCT
TTTCCACGACTAAATAATATAAGATTCTGACTTCTTCCACCTGCCTTAACCTTACTAGTA
GCGTCTAGAGCTGTAGAAAAAGGAGTAGGAACAGGATGAACAGTATACCCACCCCTTTCA
GGTAATATTGCTCATGCAGGACCATCCGTAGATCTTGCGATTTTTTCCCTCCACTTAGCA
GGAATCTCAT
>HM_8_MN045177
TATAATACTATTGTAACTGCACATGCATTTCTTATAATCTTTTTTTTAGTTATACCCGTA
TTCATTGGGGGATTTGGAAATTGACTTTTACCCCTTATACTAGGAGCACCAGATATGGCT
TTTCCACGACTAAATAATATAAGATTCTGACTTCTTCCACCTGCCTTAACCTTACTAGTA
GCGTCTAGAGCTGTAGAAAAAGGAGTAGGAACAGGATGAACAGTATACCCACCCCTTTCA
GGTAATATTGCTCATGCAGGACCATCCGTAGATCTTGCGATTTTTTCCCTCCACTTAGCA
GGAATCTCAT
>VD_1_MN045177
TATAATACTATTGTAACTGCACATGCATTTCTTATAATCTTTTTTTTAGTTATACCCGTA
TTCATTGGGGGATTTGGAAATTGACTTTTACCCCTTATACTAGGAGCACCAGATATGGCT
TTTCCACGACTAAATAATATAAGATTCTGACTTCTTCCACCTGCCTTAACCTTACTAGTA
GCGTCTAGAGCTGTAGAAAAAGGAGTAGGAACAGGATGAACAGTATACCCACCCCTTTCA
GGTAATATTGCTCATGCAGGACCATCCGTAGATCTTGCGATTTTTTCCCTCCACTTAGCA
GGAATCTCAT
>VD_2_MN045177
TATAATACTATTGTAACTGCACATGCATTTCTTATAATCTTTTTTTTAGTTATACCCGTA
TTCATTGGGGGATTTGGAAATTGACTTTTACCCCTTATACTAGGAGCACCAGATATGGCT
TTTCCACGACTAAATAATATAAGATTCTGACTTCTTCCACCTGCCTTAACCTTACTAGTA
GCGTCTAGAGCTGTAGAAAAAGGAGTAGGAACAGGATGAACAGTATACCCACCCCTTTCA
GGTAATATTGCTCATGCAGGACCATCCGTAGATCTTGCGATTTTTTCCCTCCACTTAGCA
GGAATCTCAT
>VD_3_MN045177
TATAATACTATTGTAACTGCACATGCATTTCTTATAATCTTTTTTTTAGTTATACCCGTA
TTCATTGGGGGATTTGGAAATTGACTTTTACCCCTTATACTAGGAGCACCAGATATGGCT
TTTCCACGACTAAATAATATAAGATTCTGACTTCTTCCACCTGCCTTAACCTTACTAGTA
GCGTCTAGAGCTGTAGAAAAAGGAGTAGGAACAGGATGAACAGTATACCCACCCCTTTCA
GGTAATATTGCTCATGCAGGACCATCCGTAGATCTTGCGATTTTTTCCCTCCACTTAGCA
GGAATCTCAT
>VD_4_MN045177
TATAATACTATTGTAACTGCACATGCATTTCTTATAATCTTTTTTTTAGTTATACCCGTA
TTCATTGGGGGATTTGGAAATTGACTTTTACCCCTTATACTAGGAGCACCAGATATGGCT
TTTCCACGACTAAATAATATAAGATTCTGACTTCTTCCACCTGCCTTAACCTTACTAGTA
GCGTCTAGAGCTGTAGAAAAAGGAGTAGGAACAGGATGAACAGTATACCCACCCCTTTCA
GGTAATATTGCTCATGCAGGACCATCCGTAGATCTTGCGATTTTTTCCCTCCACTTAGCA
GGAATCTCAT
>VD_5_MN045177
TATAATACTATTGTAACTGCACATGCATTTCTTATAATCTTTTTTTTAGTTATACCCGTA
TTCATTGGGGGATTTGGAAATTGACTTTTACCCCTTATACTAGGAGCACCAGATATGGCT
TTTCCACGACTAAATAATATAAGATTCTGACTTCTTCCACCTGCCTTAACCTTACTAGTA
GCGTCTAGAGCTGTAGAAAAAGGAGTAGGAACAGGATGAACAGTATACCCACCCCTTTCA
GGTAATATTGCTCATGCAGGACCATCCGTAGATCTTGCGATTTTTTCCCTCCACTTAGCA
GGAATCTCAT
>VD_6_MN045177
TATAATACTATTGTAACTGCACATGCATTTCTTATAATCTTTTTTTTAGTTATACCCGTA
TTCATTGGGGGATTTGGAAATTGACTTTTACCCCTTATACTAGGAGCACCAGATATGGCT
TTTCCACGACTAAATAATATAAGATTCTGACTTCTTCCACCTGCCTTAACCTTACTAGTA
GCGTCTAGAGCTGTAGAAAAAGGAGTAGGAACAGGATGAACAGTATACCCACCCCTTTCA
GGTAATATTGCTCATGCAGGACCATCCGTAGATCTTGCGATTTTTTCCCTCCACTTAGCA
GGAATCTCAT
>VD_7_MN045177
TATAATACTATTGTAACTGCACATGCATTTCTTATAATCTTTTTTTTAGTTATACCCGTA
TTCATTGGGGGATTTGGAAATTGACTTTTACCCCTTATACTAGGAGCACCAGATATGGCT
TTTCCACGACTAAATAATATAAGATTCTGACTTCTTCCACCTGCCTTAACCTTACTAGTA
GCGTCTAGAGCTGTAGAAAAAGGAGTAGGAACAGGATGAACAGTATACCCACCCCTTTCA
GGTAATATTGCTCATGCAGGACCATCCGTAGATCTTGCGATTTTTTCCCTCCACTTAGCA
GGAATCTCAT
>VD_8_MN045177
TATAATACTATTGTAACTGCACATGCATTTCTTATAATCTTTTTTTTAGTTATACCCGTA
TTCATTGGGGGATTTGGAAATTGACTTTTACCCCTTATACTAGGAGCACCAGATATGGCT
TTTCCACGACTAAATAATATAAGATTCTGACTTCTTCCACCTGCCTTAACCTTACTAGTA
GCGTCTAGAGCTGTAGAAAAAGGAGTAGGAACAGGATGAACAGTATACCCACCCCTTTCA
GGTAATATTGCTCATGCAGGACCATCCGTAGATCTTGCGATTTTTTCCCTCCACTTAGCA
GGAATCTCAT
>VD_9_MN045179
TATAATACTATTGTAACTGCACATGCATTTCTTATAATCTTTTTTTTAGTTATACCCGTA
TTCATTGGGGGATTTGGAAATTGACTTTTACCCCTTATACTAGGAGCACCAGATATGGCT
TTTCCACGACTAAATAATATAAGATTCTGACTCCTTCCACCTGCCTTAACCTTACTAGTA
GCGTCTAGAGCTGTAGAAAAAGGAGTAGGAACAGGATGAACAGTATACCCACCCCTTTCA
GGTAATATTGCTCATGCAGGACCATCCGTAGATCTTGCGATTTTTTCCCTCCACTTAGCA
GGAATCTCAT
>VD_10_MN045177
TATAATACTATTGTAACTGCACATGCATTTCTTATAATCTTTTTTTTAGTTATACCCGTA
TTCATTGGGGGATTTGGAAATTGACTTTTACCCCTTATACTAGGAGCACCAGATATGGCT
TTTCCACGACTAAATAATATAAGATTCTGACTTCTTCCACCTGCCTTAACCTTACTAGTA
GCGTCTAGAGCTGTAGAAAAAGGAGTAGGAACAGGATGAACAGTATACCCACCCCTTTCA
GGTAATATTGCTCATGCAGGACCATCCGTAGATCTTGCGATTTTTTCCCTCCACTTAGCA
GGAATCTCAT
>WS_1_MN045183
TATAATACTATTGTAACTGCACATGCATTTCTTATAATCTTTTTTTTAGTTATACCCGTA
TTTATTGGGGGGTTTGGGAATTGACTTTTACCCCTTATACTGGGAGCACCAGATATAGCT
TTTCCACGACTAAACAATATAAGATTTTGACTTCTCCCACCTGCCTTAACCTTACTAGTA
GCATCTAGAGCTGTAGAGAAAGGAGTAGGAACAGGATGAACAGTATACCCACCACTTTCA
GGTAATATTGCTCATGCAGGCCCATCTGTCGATCTTGCTATTTTTTCTCTCCATTTAGCA
GGAATTTCAT
>WS_2_MN045184
TATAATACTATTGTAACTGCACATGCATTTCTTATAATCTTTTTTTTAGTTATACCCGTA
TTTATTGGGGGGTTTGGGAATTGACTTTTACCCCTTATACTGGGAGCACCAGATATAGCT
TTTCCACGACTAAACAATATAAGATTTTGACTTCTCCCACCTGCCTTAACCTTACTAGTA
GCATCTAGAGCTGTAGAGAAAGGAGTAGGAACAGGATGAACAGTATACCCACCACTTTCA
GGTAATATTGCTCATGCAGGCCCATCTGTCGATCTTGCTATTTTTTCTCTCCACCTAGCA
GGAATTTCAT
