# Supplementary material for: Reeling them in: taxonomy of marine annelids used as bait by anglers in the Western Cape Province, South Africa
Source: PeerJ. 2021 Aug 20;9:e11847. doi: 10.7717/peerj.11847 (PMC8381882; doi:10.7717/peerj.11847)
Supplement: Supplemental Information 4 — Sequences with GenBank numbers as they appear in the figures. [file peerj-09-11847-s004.txt]

>A03_PZOO_57538_LCO1490__1.ab1_MN419154
AGGGACCTCAATAAGAATACTAATTCGAGCAGAATTAGGACAACCCGGATCCCTTCTAGGAAGTGACCAACTTTATAATACAATTGTAACTGCTCATGCATTTCTAATAATTTTTTTCCTGGTAATACCAGTTTTAATTGGAGGATTTGGAAACTGACTTCTTCCACTTATACTAGGTGCCCCAGATATAGCATTCCCTCGCCTAAATAATCTAAGATTTTGACTCCTACCTCCTTCTCTAGCCCTACTAATTATGTCAGCCGCAGTAGAAAGAGGAGCCGGAACAGGATGAACAGTTTACCCACCTCTAGCCAGAAATATAGCCCACGCTGGCCCATCAGTCGACCTCGCAATCTTTTCTCTTCACCTTGCAGGTACATCATCAATTTTAGGTTCAATTAACTTCATTACAACAGTAATTAATATACGAGTTTCTGGCTTCCGTTTAGAACGAGTCCCTTTATTTGTATGATCTCTAAAAGTCACTACTATTCTTCTCCT-CTTATCCCTCCCCGTCCTAGCCGGAGCAATCACTATACTCTTAACAGATCGAAATGTAAACACCTCCTTTTTTGATCCAGCTGGAGGAGGAGATCCAGTATTATACCAACACCTTTTCTGATTTTTTGGTCACC

>D09_PZOO_57076_LCO1490__1.ab1_MN419155
AGGGACCTCAATAAGAATACTAATTCGAGCAGAACTAGGACAACCTGGATCTCTTTTAGGAAGTGATCAACTTTACAACACAATCGTAACCGCTCACGCATTTCTAATAATTTTCTTCCTGGTAATACCAGTATTAATTGGAGGATTTGGAAATTGGCTTCTTCCTTTAATATTAGGCGCCCCAGACATAGCTTTCCCCCGGCTAAACAACCTAAGATTTTGACTTCTACCCCCTTCTCTAGCTCTACTAGTTATATCAGCTGCAGTAGAAAGAGGGGCTGGAACAGGATGAACAGTCTACCCTCCCTTAGCCAGAAACATAGCCCACGCTGGCCCATCAGTCGATCTTGCAATTTTCTCTCTTCATCTTGCAGGTACCTCATCAATTTTAGGTTCAATCAATTTTATTACTACAATTATTAACATACGAGTTTCTGGATTTCGTTTAGAACGAGTCCCTTTATTTGTATGATCCCTAAAAGTAACTACCATTTTACTTCTTCTT-TCCCTCCCTGTTCTAGCCGGAGCAATTACTATACTCTTAACAGATCGAAATGTAAATACTTCCTTTTTTGACCCTGCCGGAGGGGGTGATCCAGTACTATACCAACACCTTTTTTGATTTTTTGGTCACC

>C09_PZOO_57075_LCO1490__1.ab1_MN419156 
AGGGACCTCAATAAGAATACTAATTCGAGCAGAACTAGGACAACCTGGATCTCTTCTAGGAAGTGATCAACTTTACAACACAATCGTAACCGCTCACGCATTTCTAATAATTTTCTTCCTGGTAATACCAGTATTAATTGGAGGATTTGGAAATTGGCTTCTTCCTTTAATATTAGGCGCCCCAGACATAGCTTTCCCCCGGCTAAACAACCTAAGATTTTGACTTCTACCCCCCTCTCTAGCTCTACTAGTTATATCAGCTGCAGTAGAAAGAGGGGCTGGAACAGGATGAACAGTCTACCCACCCTTAGCCAGAAACATAGCCCACGCTGGCCCATCAGTCGATCTTGCAATTTTCTCTCTTCATCTTGCAGGTACCTCATCAATTTTAGGTTCAATCAATTTTATTACTACAATTATTAACATACGAGTTTCTGGATTTCGTTTAGAACGAGTCCCTTTATTTGTATGGTCCCTAAAAGTAACTACCATTTTACTTCTTCTT-TCCCTCCCTGTTCTAGCCGGAGCAATTACTATACTCTTAACAGATCGAAATGTAAATACTTCCTTTTTTGACCCTGCCGGAGGGGGTGATCCAGTACTATACCAGCACCTTTTTTGATTTTTTGGTCACC

>B09_PZOO_57074_LCO1490__1.ab1_MN419157 
AGGGACCTCAATAAGAATACTAATTCGAGCAGAACTAGGACAACCTGGATCTCTTCTAGGAAGTGATCAACTTTACAACACAATCGTAACCGCTCACGCATTTCTAATAATTTTCTTCCTGGTAATACCAGTATTAATTGGAGGATTTGGAAATTGGCTTCTTCCTTTAATATTAGGTGCCCCAGACATAGCTTTCCCCCGGCTAAACAACCTAAGATTTTGACTTCTACCCCCTTCTCTAGCTCTACTAGTTATATCAGCTGCAGTAGAAAGAGGGGCTGGAACAGGATGAACAGTCTACCCGCCCTTAGCCAGAAACATAGCCCACGCTGGCCCATCAGTCGATCTTGCAATTTTCTCTCTTCATCTTGCAGGTACCTCATCAATTTTAGGTTCAATCAATTTTATCACTACAATTATTAATATACGAGTTTCTGGATTTCGTTTAGAACGAGTCCCTTTATTTGTATGATCCCTAAAGGTAACTACCATTTTACTTCTTCTT-TCCCTCCCTGTTCTAGCCGGAGCAATTACTATACTCTTAACAGATCGAAATGTAAATACTTCCTTTTTTGACCCTGCCGGAGGGGGTGATCCAGTACTATACCAACACCTTTTTTGATTTTTTGGTCACC
