# Supplementary material for: Reeling them in: taxonomy of marine annelids used as bait by anglers in the Western Cape Province, South Africa
Source: PeerJ. 2021 Aug 20;9:e11847. doi: 10.7717/peerj.11847 (PMC8381882; doi:10.7717/peerj.11847)
Supplement: Supplemental Information 5 — Sequences with GenBank numbers as they appear in the figures. [file peerj-09-11847-s005.txt]

>Lysidice_natalensis_1_WS_MN419168
------------------------------------------------------------
------------------------------------------------------------
------------------------------------------------------------
---------CTCCGCCACAGTAGAAAAAGGAGCTGGAACAGGATGGACAGTCTATCCCCC
CCTCTCTATT------GCCCACGCAGGACCATCTGTTGATCTCGCTATTTTCTCCCTCCA
TTTAGCTGGTGTCTCATCTATTCTAGGCTCTAT---TTTTATCACGACAGTAATAAACAT
ACG----AATAGGCCTC--CTAGAACGAATTCCCCTATTTGTTTGAGCCGTAGTTATCAC
CACAGTCCTTCTTCTCCTCTCCCTCCCAGTTCTCGCCGGAGCAATCACTATACTATT
>Lysidice_natalensis_2_WS_MN419164
------------------------------------------------------------
------------------------------------------------------------
------------------------------------------------------------
---------CTCCGCCACAGTAGAAAAAGGAGCTGGAACAGGATGGACAGTCTATCCCCC
CCTCTCTATT------GCCCACGCAGGACCATCTGTTGATCTCGCTATTTTCTCCCTCCA
TTTAGCTGGTGTCTCATCTATTCTAGGCTCTAT---TTTTATCACGACAGTAATAAACAT
ACG----AATAGGCCTC--CTAGAACGAATTCCCCTATTTGTTTGAGCCGTAGTTATCAC
CACAGTCCTTCTTCTCCTCTCCCTCCCAGTTCTCGCCGGAGCAATCACTATACTATT
>Lysidice_natalensis_3_WS_MN419161
------------------------------------------------------------
------------------------------------------------------------
------------------------------------------------------------
---------CTCCGCCACAGTAGAAAAAGGAGCTGGAACAGGATGGACAGTCTATCCCCC
CCTCTCTATT------GCCCACGCAGGACCATCTGTTGATCTCGCTATTTTCTCCCTCCA
TTTAGCTGGTGTCTCATCTATTCTAGGCTCTAT---TTTTATCACGACAGTAATAAACAT
ACG----AATAGGCCTC--CTAGAACGAATTCCCCTATTTGTTTGAGCCGTAGTTATCAC
CACAGTCCTTCTTCTCCTCTCCCTCCCAGTTCTCGCCGGAGCAATCACTATACTATT
>Lysidice_natalensis_4_WS_MN419162
------------------------------------------------------------
------------------------------------------------------------
------------------------------------------------------------
---------CTCCGCCACAGTAGAAAAAGGAGCTGGAACAGGATGGACAGTCTATCCCCC
CCTCTCTATT------GCCCACGCAGGACCATCTGTTGATCTCGCTATTTTCTCCCTCCA
TTTAGCTGGTGTCTCATCTATTCTAGGCTCTAT---TTTTATCACGACAGTAATAAACAT
ACG----AATAGGCCTC--CTAGAACGAATTCCCCTATTTGTTTGAGCCGTAGTTATCAC
CACAGTCCTTCTTCTCCTCTCCCTCCCAGTTCTCGCCGGAGCAATCACTATACTATT
>Lysidice_natalensis_5_WS_MN419163
------------------------------------------------------------
------------------------------------------------------------
------------------------------------------------------------
---------CTCCGCCACAGTAGAAAAAGGAGCTGGAACAGGATGGACAGTGTATCCCCC
CCTCTCTATT------GCCCACGCAGGACCATCTGTTGATCTCGCTATTTTCTCCCTCCA
TTTAGCTGGTGTCTCATCTATTCTAGGCTCTAT---TTTTATCACGACAGTAATAAACAT
ACG----AATAGGCCTC--CTAGAACGAATTCCCCTATTTGTTTGAGCCGTAGTTATCAC
CACAGTCCTTCTTCTCCTCTCCCTCCCAGTTCTCGCCGGGGCAATCACTATACTATT
>Lysidice_natalensis_6_WS_MN419159
------------------------------------------------------------
------------------------------------------------------------
------------------------------------------------------------
---------CTCCGCCACAGTAGAAAAAGGAGCTGGAACAGGATGGACAGCCTATCCCCC
CCTCTCTATT------GCCCACGCAGGACCATCTGTTGATCTCGCTATTTTCTCCCTCCA
TTTAGCTGGTGTCTCATCTATTCTAGGCTCTAT---TTTTATCACGACAGTAATAAACAT
ACG----AATAGGCCTC--CTAGAACGAATTCCCCTATTTGTTTGAGCCGTAGTTATCAC
CACAGTCCTTCTTCTCCTCTCCCTCCCAGTTCTCGCCGGAGCAATCACTATACTATT
>Lysidice_natalensis_7_WS_MN419158
------------------------------------------------------------
------------------------------------------------------------
------------------------------------------------------------
---------CTCCGCCACAGTAGAAAAAGGAGCTGGAACAGGATGGACAGTCTATCCCCC
CCTCTCTATT------GCCCACGCAGGGCCATCTGTTGATCTCGCTATTTTCTCCCTCCA
TTTAGCTGGTGTCTCATCTATTCTAGGCTCTAT---TTTTATCACGACAGTAATAAACAT
ACG----AATAGGCCTC--CTAGAACGAATTCCCCTATTTGTTTGAGCCGTAGTTATCAC
CACAGTCCTTCTTCTCCTCTCCCTCCCAGTTCTCGCCGGAGCAATCACTATACTATT
>Lysidice_natalensis_8__WS_MN419165
------------------------------------------------------------
------------------------------------------------------------
------------------------------------------------------------
---------CTCCGCCACAGTAGAAAAAGGAGCTGGAACAGGATGGACAGTCTATCCCCC
CCTCTCTATT------GCCCACGCAGGACCATCTGTTGATCTCGCTATTTTCTCCCTCCA
TTTAGCTGGTGTCTCATCTATTCTAGGCTCTAT---TTTTATCACGACAGTAATAAACAT
ACG----AATAGGCCTC--CTAGAACGAATTCCCCTATTTGTTTGAGCCGTAGTTATCAC
CACAGTCCTTCTTCTCCTCTCCCTCCCAGTTCTCGCCGGAGCAATCACTATACTATT
>Lysidice_natalensis_9_WS_MN419165
------------------------------------------------------------
------------------------------------------------------------
------------------------------------------------------------
---------CTCCGCCACAGTAGAAAAAGGAGCTGGAACAGGATGGACAGTCTATCCCCC
CCTCTCTATT------GCCCACGCAGGACCATCTGTTGATCTCGCTATTTTCTCCCTCCA
TTTAGCTGGTGTCTCATCTATTCTAGGCTCTAT---TTTTATCACGACAGTAATAAACAT
ACG----AATAGGCCTC--CTAGAACGAATTCCCCTATTTGTTTGAGCCGTAGTTATCAC
CACAGTCCTTCTTCTCCTCTCCCTCCCAGTTCTCGCCGGAGCAATCACTATACTATT
>Lysidice_natalensis_10_WS_MN419165
------------------------------------------------------------
------------------------------------------------------------
------------------------------------------------------------
---------CTCCGCCACAGTAGAAAAAGGAGCTGGAACAGGATGGACAGTCTATCCCCC
CCTCTCTATT------GCCCACGCAGGACCATCTGTTGATCTCGCTATTTTCTCCCTCCA
TTTAGCTGGTGTCTCATCTATTCTAGGCTCTAT---TTTTATCACGACAGTAATAAACAT
ACG----AATAGGCCTC--CTAGAACGAATTCCCCTATTTGTTTGAGCCGTAGTTATCAC
CACAGTCCTTCTTCTCCTCTCCCTCCCAGTTCTCGCCGGAGCAATCACTATACTATT
>Lysidice_natalensis_11_WS_MN419160
------------------------------------------------------------
------------------------------------------------------------
------------------------------------------------------------
---------CTCCGCCACAGTAGAAAAAGGAGCTGGAACAGGATGGACAGTCTATCCCCC
CCTCTCTATT------GCCCACGCAGGACCATCTGTTGATCTCGCTATTTTCTCCCTCCA
TTTAGCTGGTGTCTCATCTATTCTAGGCTCTAT---TTTTATCACGACAGTAATAAACAT
ACG----AATAGGCCTC--CTAGAACGAATTCCCCTATTTGTTTGAGCCGTAGTTATCAC
CACAGTCCTTCTTCTCCTCTCCCTCCCAGTTCTCGCCGGAGCAATCACTATACTATT
