# Supplementary material for: Reeling them in: taxonomy of marine annelids used as bait by anglers in the Western Cape Province, South Africa
Source: PeerJ. 2021 Aug 20;9:e11847. doi: 10.7717/peerj.11847 (PMC8381882; doi:10.7717/peerj.11847)
Supplement: Supplemental Information 6 — Sequences with GenBank numbers as they appear in the figures. [file peerj-09-11847-s006.txt]

>M.haemasoma_1_BB_MN067877
CCAGCTATACA---CGATTGTGACCGCTCACGCATTCCTTATAATCTTCTTTATAGTAAT
GCCCATCATAATTGGCGGCTTTGGAAATTGGCTCTTGCCTCTTATATTAGGTGCACCAGA
CATGGCTTTCCCACGAATAAAC---CT---ATTCTGACTCCTTCCTCCTGCCCTTATCCT
CTTAGTATCTTCTGCTATCGTAGAAAAAGGAGTGGGAACAGGATGAACAGTATACCCTCC
TCTCTC---AAATATTGCACATGCTGGGCCCTCCGTTGACATGGCAATCTTCTCCCTCCA
CCTTGCTGGTGT---CTCAATTCTTGGCTCTATC---TTTATTACAACAGTAGC---CAT
GCGATCAG---GAATACGACTAGAGCGAGTCCCGTTATTCGTATGGGCTGTGGTAATCAC
CACTGTCCTTCTCCTCCTTTCTCTT--------------------------------
>M.haemasoma_2_BB_MN067877
CCAGCTATACA---CGATTGTGACCGCTCACGCATTCCTTATAATCTTCTTTATAGTAAT
GCCCATCATAATTGGCGGCTTTGGAAATTGGCTCTTGCCTCTTATATTAGGTGCACCAGA
CATGGCTTTCCCACGAATAAAC---CT---ATTCTGACTCCTTCCTCCTGCCCTTATCCT
CTTAGTATCTTCTGCTATCGTAGAAAAAGGAGTGGGAACAGGATGAACAGTATACCCTCC
TCTCTC---AAATATTGCACATGCTGGGCCCTCCGTTGACATGGCAATCTTCTCCCTCCA
CCTTGCTGGTGT---CTCAATTCTTGGCTCTATC---TTTATTACAACAGTAGC---CAT
GCGATCAG---GAATACGACTAGAGCGAGTCCCGTTATTCGTATGGGCTGTGGTAATCAC
CACTGTCCTTCTCCTCCTTTCTCTT--------------------------------
>M.haemasoma_3_BB_MN067877
CCAGCTATACA---CGATTGTGACCGCTCACGCATTCCTTATAATCTTCTTTATAGTAAT
GCCCATCATAATTGGCGGCTTTGGAAATTGGCTCTTGCCTCTTATATTAGGTGCACCAGA
CATGGCTTTCCCACGAATAAAC---CT---ATTCTGACTCCTTCCTCCTGCCCTTATCCT
CTTAGTATCTTCTGCTATCGTAGAAAAAGGAGTGGGAACAGGATGAACAGTATACCCTCC
TCTCTC---AAATATTGCACATGCTGGGCCCTCCGTTGACATGGCAATCTTCTCCCTCCA
CCTTGCTGGTGT---CTCAATTCTTGGCTCTATC---TTTATTACAACAGTAGC---CAT
GCGATCAG---GAATACGACTAGAGCGAGTCCCGTTATTCGTATGGGCTGTGGTAATCAC
CACTGTCCTTCTCCTCCTTTCTCTT--------------------------------
>M.haemasoma_1_KN_MN067878
CCAGCTATACA---CGATTGTGACCGCTCACGCATTCCTTATAATCTTCTTTATAGTAAT
GCCCATCATAATTGGCGGCTTTGGAAATTGGCTCTTGCCTCTTATATTAGGTGCACCAGA
CATGGCTTTCCCACGAATAAAC---CT---ATTCTGACTCCTTCCTCCTGCACTTATCCT
CTTAGTATCTTCTGCTATCGTAGAAAAAGGAGTGGGAACAGGATGAACAGTATACCCTCC
TCTCTC---AAATATTGCACATGCTGGGCCCTCCGTTGACATGGCAATCTTCTCCCTCCA
CCTTGCTGGTGT---CTCAATTCTTGGCTCTATC---TTTATTACAACAGTAGC---CAT
GCGATCAG---GAATACGACTAGAGCGAGTCCCGTTATTCGTATGGGCTGTGATAATCAC
CACTGTCCTTCTCCTCCTTTCTCTT--------------------------------
>M.haemasoma_2_KN_MN067878
CCAGCTATACA---CGATTGTGACCGCTCACGCATTCCTTATAATCTTCTTTATAGTAAT
GCCCATCATAATTGGCGGCTTTGGAAATTGGCTCTTGCCTCTTATATTAGGTGCACCAGA
CATGGCTTTCCCACGAATAAAC---CT---ATTCTGACTCCTTCCTCCTGCACTTATCCT
CTTAGTATCTTCTGCTATCGTAGAAAAAGGAGTGGGAACAGGATGAACAGTATACCCTCC
TCTCTC---AAATATTGCACATGCTGGGCCCTCCGTTGACATGGCAATCTTCTCCCTCCA
CCTTGCTGGTGT---CTCAATTCTTGGCTCTATC---TTTATTACAACAGTAGC---CAT
GCGATCAG---GAATACGACTAGAGCGAGTCCCGTTATTCGTATGGGCTGTGATAATCAC
CACTGTCCTTCTCCTCCTTTCTCTT--------------------------------
>M.haemasoma_1_KN16_MN067879
CCAGCTATACA---CGATTGTGACCGCTCACGCATTCCTTATAATCTTCTTTATAGTAAT
GCCCATCATAATTGGCGGCTTTGGAAATTGGCTCTTGCCTCTTATATTAGGTGCACCAGA
CATGGCTTTCCCACGAATAAAC---CT---ATTCTGACTCCTTCCTCCTGCACTTATCCT
CTTAGTATCTTCTGCTATCGTAGAAAAAGGAGTGGGAACAGGATGAACAGTATACCCCCC
TCTCTC---AAATATTGCACATGCTGGGCCCTCCGTTGACATGGCAATCTTCTCCCTCCA
CCTTGCTGGTGT---CTCAATTCTTGGCTCTATC---TTTATTACAACAGTAGC---CAT
GCGATCAG---GAATACGACTAGAGCGAGTCCCGTTATTCGTATGGGCTGTGGTAATCAC
CACTGTCCTTCTCCTCCTTTCTCTT--------------------------------
>M.haemasoma_2_KN16_MN067878
CCAGCTATACA---CGATTGTGACCGCTCACGCATTCCTTATAATCTTCTTTATAGTAAT
GCCCATCATAATTGGCGGCTTTGGAAATTGGCTCTTGCCTCTTATATTAGGTGCACCAGA
CATGGCTTTCCCACGAATAAAC---CT---ATTCTGACTCCTTCCTCCTGCACTTATCCT
CTTAGTATCTTCTGCTATCGTAGAAAAAGGAGTGGGAACAGGATGAACAGTATACCCCCC
TCTCTC---AAATATTGCACATGCTGGGCCCTCCGTTGACATGGCAATCTTCTCCCTCCA
CCTTGCTGGTGT---CTCAATTCTTGGCTCTATC---TTTATTACAACAGTAGC---CAT
GCGATCAG---GAATACGACTAGAGCGAGTCCCGTTATTCGTATGGGCTGTGGTAATCAC
CACTGTCCTTCTCCTCCTTTCTCTT--------------------------------
>M.haemasoma_3_KN16_MN067878
CCAGCTATACA---CGATTGTGACCGCTCACGCATTCCTTATAATCTTCTTTATAGTAAT
GCCCATCATAATTGGCGGCTTTGGAAATTGGCTCTTGCCTCTTATATTAGGTGCACCAGA
CATGGCTTTCCCACGAATAAAC---CT---ATTCTGACTCCTTCCTCCTGCACTTATCCT
CTTAGTATCTTCTGCTATCGTAGAAAAAGGAGTGGGAACAGGATGAACAGTATACCCCCC
TCTCTC---AAATATTGCACATGCTGGGCCCTCCGTTGACATGGCAATCTTCTCCCTCCA
CCTTGCTGGTGT---CTCAATTCTTGGCTCTATC---TTTATTACAACAGTAGC---CAT
GCGATCAG---GAATACGACTAGAGCGAGTCCCGTTATTCGTATGGGCTGTGGTAATCAC
CACTGTCCTTCTCCTCCTTTCTCTT--------------------------------
>M.haemasoma_4_KN16_MN067878
CCAGCTATACA---CGATTGTGACCGCTCACGCATTCCTTATAATCTTCTTTATAGTAAT
GCCCATCATAATTGGCGGCTTTGGAAATTGGCTCTTGCCTCTTATATTAGGTGCACCAGA
CATGGCTTTCCCACGAATAAAC---CT---ATTCTGACTCCTTCCTCCTGCACTTATCCT
CTTAGTATCTTCTGCTATCGTAGAAAAAGGAGTGGGAACAGGATGAACAGTATACCCTCC
TCTCTC---AAATATTGCACATGCTGGGCCCTCCGTTGACATGGCAATCTTCTCCCTCCA
CCTTGCTGGTGT---CTCAATTCTTGGCTCTATC---TTTATTACAACAGTAGC---CAT
GCGATCAG---GAATACGACTAGAGCGAGTCCCGTTATTCGTATGGGCTGTGATAATCAC
CACTGTCCTTCTCCTCCTTTCTCTT--------------------------------
>M.haemasoma_5_KN16_MN067878
CCAGCTATACA---CGATTGTGACCGCTCACGCATTCCTTATAATCTTCTTTATAGTAAT
GCCCATCATAATTGGCGGCTTTGGAAATTGGCTCTTGCCTCTTATATTAGGTGCACCAGA
CATGGCTTTCCCACGAATAAAC---CT---ATTCTGACTCCTTCCTCCTGCACTTATCCT
CTTAGTATCTTCTGCTATCGTAGAAAAAGGAGTGGGAACAGGATGAACAGTATACCCTCC
TCTCTC---AAATATTGCACATGCTGGGCCCTCCGTTGACATGGCAATCTTCTCCCTCCA
CCTTGCTGGTGT---CTCAATTCTTGGCTCTATC---TTTATTACAACAGTAGC---CAT
GCGATCAG---GAATACGACTAGAGCGAGTCCCGTTATTCGTATGGGCTGTGATAATCAC
CACTGTCCTTCTCCTCCTTTCTCTT--------------------------------
>M.haemasoma_1_MB_MN067877
CCAGCTATACA---CGATTGTGACCGCTCACGCATTCCTTATAATCTTCTTTATAGTAAT
GCCCATCATAATTGGCGGCTTTGGAAATTGGCTCTTGCCTCTTATATTAGGTGCACCAGA
CATGGCTTTCCCACGAATAAAC---CT---ATTCTGACTCCTTCCTCCTGCCCTTATCCT
CTTAGTATCTTCTGCTATCGTAGAAAAAGGAGTGGGAACAGGATGAACAGTATACCCTCC
TCTCTC---AAATATTGCACATGCTGGGCCCTCCGTTGACATGGCAATCTTCTCCCTCCA
CCTTGCTGGTGT---CTCAATTCTTGGCTCTATC---TTTATTACAACAGTAGC---CAT
GCGATCAG---GAATACGACTAGAGCGAGTCCCGTTATTCGTATGGGCTGTGGTAATCAC
CACTGTCCTTCTCCTCCTTTCTCTT--------------------------------
>M.haemasoma_2_MB_MN067877
CCAGCTATACA---CGATTGTGACCGCTCACGCATTCCTTATAATCTTCTTTATAGTAAT
GCCCATCATAATTGGCGGCTTTGGAAATTGGCTCTTGCCTCTTATATTAGGTGCACCAGA
CATGGCTTTCCCACGAATAAAC---CT---ATTCTGACTCCTTCCTCCTGCCCTTATCCT
CTTAGTATCTTCTGCTATCGTAGAAAAAGGAGTGGGAACAGGATGAACAGTATACCCTCC
TCTCTC---AAATATTGCACATGCTGGGCCCTCCGTTGACATGGCAATCTTCTCCCTCCA
CCTTGCTGGTGT---CTCAATTCTTGGCTCTATC---TTTATTACAACAGTAGC---CAT
GCGATCAG---GAATACGACTAGAGCGAGTCCCGTTATTCGTATGGGCTGTGGTAATCAC
CACTGTCCTTCTCCTCCTTTCTCTT--------------------------------
>M.haemasoma_3_MB_MN067877
CCAGCTATACA---CGATTGTGACCGCTCACGCATTCCTTATAATCTTCTTTATAGTAAT
GCCCATCATAATTGGCGGCTTTGGAAATTGGCTCTTGCCTCTTATATTAGGTGCACCAGA
CATGGCTTTCCCACGAATAAAC---CT---ATTCTGACTCCTTCCTCCTGCCCTTATCCT
CTTAGTATCTTCTGCTATCGTAGAAAAAGGAGTGGGAACAGGATGAACAGTATACCCTCC
TCTCTC---AAATATTGCACATGCTGGGCCCTCCGTTGACATGGCAATCTTCTCCCTCCA
CCTTGCTGGTGT---CTCAATTCTTGGCTCTATC---TTTATTACAACAGTAGC---CAT
GCGATCAG---GAATACGACTAGAGCGAGTCCCGTTATTCGTATGGGCTGTGGTAATCAC
CACTGTCCTTCTCCTCCTTTCTCTT--------------------------------
>M.haemasoma_4_MB_MN067877
CCAGCTATACA---CGATTGTGACCGCTCACGCATTCCTTATAATCTTCTTTATAGTAAT
GCCCATCATAATTGGCGGCTTTGGAAATTGGCTCTTGCCTCTTATATTAGGTGCACCAGA
CATGGCTTTCCCACGAATAAAC---CT---ATTCTGACTCCTTCCTCCTGCCCTTATCCT
CTTAGTATCTTCTGCTATCGTAGAAAAAGGAGTGGGAACAGGATGAACAGTATACCCTCC
TCTCTC---AAATATTGCACATGCTGGGCCCTCCGTTGACATGGCAATCTTCTCCCTCCA
CCTTGCTGGTGT---CTCAATTCTTGGCTCTATC---TTTATTACAACAGTAGC---CAT
GCGATCAG---GAATACGACTAGAGCGAGTCCCGTTATTCGTATGGGCTGTGGTAATCAC
CACTGTCCTTCTCCTCCTTTCTCTT--------------------------------
>M.haemasoma_5_MB_MN067877
CCAGCTATACA---CGATTGTGACCGCTCACGCATTCCTTATAATCTTCTTTATAGTAAT
GCCCATCATAATTGGCGGCTTTGGAAATTGGCTCTTGCCTCTTATATTAGGTGCACCAGA
CATGGCTTTCCCACGAATAAAC---CT---ATTCTGACTCCTTCCTCCTGCCCTTATCCT
CTTAGTATCTTCTGCTATCGTAGAAAAAGGAGTGGGAACAGGATGAACAGTATACCCTCC
TCTCTC---AAATATTGCACATGCTGGGCCCTCCGTTGACATGGCAATCTTCTCCCTCCA
CCTTGCTGGTGT---CTCAATTCTTGGCTCTATC---TTTATTACAACAGTAGC---CAT
GCGATCAG---GAATACGACTAGAGCGAGTCCCGTTATTCGTATGGGCTGTGGTAATCAC
CACTGTCCTTCTCCTCCTTTCTCTT--------------------------------
>M.haemasoma_6_MB_MN067877
CCAGCTATACA---CGATTGTGACCGCTCACGCATTCCTTATAATCTTCTTTATAGTAAT
GCCCATCATAATTGGCGGCTTTGGAAATTGGCTCTTGCCTCTTATATTAGGTGCACCAGA
CATGGCTTTCCCACGAATAAAC---CT---ATTCTGACTCCTTCCTCCTGCCCTTATCCT
CTTAGTATCTTCTGCTATCGTAGAAAAAGGAGTGGGAACAGGATGAACAGTATACCCTCC
TCTCTC---AAATATTGCACATGCTGGGCCCTCCGTTGACATGGCAATCTTCTCCCTCCA
CCTTGCTGGTGT---CTCAATTCTTGGCTCTATC---TTTATTACAACAGTAGC---CAT
GCGATCAG---GAATACGACTAGAGCGAGTCCCGTTATTCGTATGGGCTGTGGTAATCAC
CACTGTCCTTCTCCTCCTTTCTCTT--------------------------------
>M.haemasoma_1_SW_MN067877
CCAGCTATACA---CGATTGTGACCGCTCACGCATTCCTTATAATCTTCTTTATAGTAAT
GCCCATCATAATTGGCGGCTTTGGAAATTGGCTCTTGCCTCTTATATTAGGTGCACCAGA
CATGGCTTTCCCACGAATAAAC---CT---ATTCTGACTCCTTCCTCCTGCCCTTATCCT
CTTAGTATCTTCTGCTATCGTAGAAAAAGGAGTGGGAACAGGATGAACAGTATACCCTCC
TCTCTC---AAATATTGCACATGCTGGGCCCTCCGTTGACATGGCAATCTTCTCCCTCCA
CCTTGCTGGTGT---CTCAATTCTTGGCTCTATC---TTTATTACAACAGTAGC---CAT
GCGATCAG---GAATACGACTAGAGCGAGTCCCGTTATTCGTATGGGCTGTGGTAATCAC
CACTGTCCTTCTCCTCCTTTCTCTT--------------------------------
>M.haemasoma_3_SW_MN067877
CCAGCTATACA---CGATTGTGACCGCTCACGCATTCCTTATAATCTTCTTTATAGTAAT
GCCCATCATAATTGGCGGCTTTGGAAATTGGCTCTTGCCTCTTATATTAGGTGCACCAGA
CATGGCTTTCCCACGAATAAAC---CT---ATTCTGACTCCTTCCTCCTGCCCTTATCCT
CTTAGTATCTTCTGCTATCGTAGAAAAAGGAGTGGGAACAGGATGAACAGTATACCCTCC
TCTCTC---AAATATTGCACATGCTGGGCCCTCCGTTGACATGGCAATCTTCTCCCTCCA
CCTTGCTGGTGT---CTCAATTCTTGGCTCTATC---TTTATTACAACAGTAGC---CAT
GCGATCAG---GAATACGACTAGAGCGAGTCCCGTTATTCGTATGGGCTGTGGTAATCAC
CACTGTCCTTCTCCTCCTTTCTCTT--------------------------------
>M.haemasoma_4_SW_MN067877
CCAGCTATACA---CGATTGTGACCGCTCACGCATTCCTTATAATCTTCTTTATAGTAAT
GCCCATCATAATTGGCGGCTTTGGAAATTGGCTCTTGCCTCTTATATTAGGTGCACCAGA
CATGGCTTTCCCACGAATAAAC---CT---ATTCTGACTCCTTCCTCCTGCCCTTATCCT
CTTAGTATCTTCTGCTATCGTAGAAAAAGGAGTGGGAACAGGATGAACAGTATACCCTCC
TCTCTC---AAATATTGCACATGCTGGGCCCTCCGTTGACATGGCAATCTTCTCCCTCCA
CCTTGCTGGTGT---CTCAATTCTTGGCTCTATC---TTTATTACAACAGTAGC---CAT
GCGATCAG---GAATACGACTAGAGCGAGTCCCGTTATTCGTATGGGCTGTGGTAATCAC
CACTGTCCTTCTCCTCCTTTCTCTT--------------------------------
>M.haemasoma_5_SW_MN067877
CCAGCTATACA---CGATTGTGACCGCTCACGCATTCCTTATAATCTTCTTTATAGTAAT
GCCCATCATAATTGGCGGCTTTGGAAATTGGCTCTTGCCTCTTATATTAGGTGCACCAGA
CATGGCTTTCCCACGAATAAAC---CT---ATTCTGACTCCTTCCTCCTGCCCTTATCCT
CTTAGTATCTTCTGCTATCGTAGAAAAAGGAGTGGGAACAGGATGAACAGTATACCCTCC
TCTCTC---AAATATTGCACATGCTGGGCCCTCCGTTGACATGGCAATCTTCTCCCTCCA
CCTTGCTGGTGT---CTCAATTCTTGGCTCTATC---TTTATTACAACAGTAGC---CAT
GCGATCAG---GAATACGACTAGAGCGAGTCCCGTTATTCGTATGGGCTGTGGTAATCAC
CACTGTCCTTCTCCTCCTTTCTCTT--------------------------------
>M.haemasoma_6_SW_MN067877
CCAGCTATACA---CGATTGTGACCGCTCACGCATTCCTTATAATCTTCTTTATAGTAAT
GCCCATCATAATTGGCGGCTTTGGAAATTGGCTCTTGCCTCTTATATTAGGTGCACCAGA
CATGGCTTTCCCACGAATAAAC---CT---ATTCTGACTCCTTCCTCCTGCCCTTATCCT
CTTAGTATCTTCTGCTATCGTAGAAAAAGGAGTGGGAACAGGATGAACAGTATACCCTCC
TCTCTC---AAATATTGCACATGCTGGGCCCTCCGTTGACATGGCAATCTTCTCCCTCCA
CCTTGCTGGTGT---CTCAATTCTTGGCTCTATC---TTTATTACAACAGTAGC---CAT
GCGATCAG---GAATACGACTAGAGCGAGTCCCGTTATTCGTATGGGCTGTGGTAATCAC
CACTGTCCTTCTCCTCCTTTCTCTT--------------------------------
>M.haemasoma_1_ST_MN067880
CCAGCTATACA---CGATTGTGACCGCTCACGCATTCCTTATAATCTTCTTTATAGTAAT
GCCCATCATAATTGGCGGCTTTGGAAATTGGCTCTTGCCTCTTATATTAGGTGCACCAGA
CATGGCTTTCCCACGAATAAAC---CT---ATTCTGACTCCTTCCTCCTGCACTTATCCT
CTTAGTATCTTCTGCTATCGTAGAAAAAGGAGTGGGAACAGGATGAACAGTATACCCTCC
TCTCTC---AAATATTGCACATGCTGGGCCCTCCGTTGACATGGCAATCTTCTCCCTCCA
CCTTGCTGGTGT---CTCAATTCTTGGCTCTATC---TTTATTACAACAGTAGC---CAT
GCGATCAG---GAATACGACTAGAGCGAGTCCCGTTATTCGTATGGGCTGTGGTAATCAC
CACTGTCCTTCTCCTCCTTTCTCTT--------------------------------
>M.haemasoma_2_ST_MN067880
CCAGCTATACA---CGATTGTGACCGCTCACGCATTCCTTATAATCTTCTTTATAGTAAT
GCCCATCATAATTGGCGGCTTTGGAAATTGGCTCTTGCCTCTTATATTAGGTGCACCAGA
CATGGCTTTCCCACGAATAAAC---CT---ATTCTGACTCCTTCCTCCTGCACTTATCCT
CTTAGTATCTTCTGCTATCGTAGAAAAAGGAGTGGGAACAGGATGAACAGTATACCCTCC
TCTCTC---AAATATTGCACATGCTGGGCCCTCCGTTGACATGGCAATCTTCTCCCTCCA
CCTTGCTGGTGT---CTCAATTCTTGGCTCTATC---TTTATTACAACAGTAGC---CAT
GCGATCAG---GAATACGACTAGAGCGAGTCCCGTTATTCGTATGGGCTGTGGTAATCAC
CACTGTCCTTCTCCTCCTTTCTCTT--------------------------------
>M.haemasoma_3_ST_MN067880
CCAGCTATACA---CGATTGTGACCGCTCACGCATTCCTTATAATCTTCTTTATAGTAAT
GCCCATCATAATTGGCGGCTTTGGAAATTGGCTCTTGCCTCTTATATTAGGTGCACCAGA
CATGGCTTTCCCACGAATAAAC---CT---ATTCTGACTCCTTCCTCCTGCACTTATCCT
CTTAGTATCTTCTGCTATCGTAGAAAAAGGAGTGGGAACAGGATGAACAGTATACCCTCC
TCTCTC---AAATATTGCACATGCTGGGCCCTCCGTTGACATGGCAATCTTCTCCCTCCA
CCTTGCTGGTGT---CTCAATTCTTGGCTCTATC---TTTATTACAACAGTAGC---CAT
GCGATCAG---GAATACGACTAGAGCGAGTCCCGTTATTCGTATGGGCTGTGGTAATCAC
CACTGTCCTTCTCCTCCTTTCTCTT--------------------------------
