# Supplementary material for: Reeling them in: taxonomy of marine annelids used as bait by anglers in the Western Cape Province, South Africa
Source: PeerJ. 2021 Aug 20;9:e11847. doi: 10.7717/peerj.11847 (PMC8381882; doi:10.7717/peerj.11847)
Supplement: Supplemental Information 7 — Sequences with GenBank numbers as they appear in the figures. [file peerj-09-11847-s007.txt]

>M.corallina_1_WS_MN067881
TCAACTATATA---CGATTGTCACTGCTCATGCCTTCCTAATAATCTTTTTTATAGTAAT
ACCGATCATAATTGGCGGCTTCGGCAACTGACTTCTCCCATTAATACTAGGAGCACCAGA
CATAGCTTTTCCACGAATAAA---TCT---TTTTTGATTACTTCCTCCAGCCCTCATCCT
CCTAGTATCTTCCGCAACAGTAGAAAAAGGAGCCGGAACAGGATGAACTGTATACCCTCC
CCTCTC---AAATATTGCTCACGCCGGCCCATCAGTAGATATGGCAATTTTTTCCCTTCA
TCTAGCCGGTGT---CTCTATTCTCGGCTCGAT---CTTTATCACCACAGTAGC---TAT
ACGCCC---AGGTATTCGTTTAGAACGAATTCCATTATTCGTATGAGCCGTGGTTATCAC
CACTGTTCTCCTTCTCCTTTCTCTC--------------------------------
>M.corallina_2_WS_MN067881
TCAACTATATA---CGATTGTCACTGCTCATGCCTTCCTAATAATCTTTTTTATAGTAAT
ACCGATCATAATTGGCGGCTTCGGCAACTGACTTCTCCCATTAATACTAGGAGCACCAGA
CATAGCTTTTCCACGAATAAA---TCT---TTTTTGATTACTTCCTCCAGCCCTCATCCT
CCTAGTATCTTCCGCAACAGTAGAAAAAGGAGCCGGAACAGGATGAACTGTATACCCTCC
CCTCTC---AAATATTGCTCACGCCGGCCCATCAGTAGATATGGCAATTTTTTCCCTTCA
TCTAGCCGGTGT---CTCTATTCTCGGCTCGAT---CTTTATCACCACAGTAGC---TAT
ACGCCC---AGGTATTCGTTTAGAACGAATTCCATTATTCGTATGAGCCGTGGTTATCAC
CACTGTTCTCCTTCTCCTTTCTCTC--------------------------------
>M.corallina_3_WS_MN067882
TCAACTATATA---CGATTGTCACTGCTCATGCCTTCCTAATAATCTTTTTTATAGTAAT
ACCGATCATAATTGGCGGCTTCGGCAACTGACTTCTCCCATTAATACTAGGAGCACCAGA
CATAGCTTTTCCACGAATAAA---TCT---TTTTTGATTACTTCCTCCAGCCCTCATCCT
CCTAGTATCTTCCGCAACAGTAGAAAAAGGAGCCGGAACAGGATGAACTGTATACCCTCC
CCTCTC---AAATATTGCTCACGCCGGCCCATCAGTAGATATGGCAATTTTTTCCCTTCA
TCTAGCCGGTGT---CTCTATTCTCGGCTCGAT---CTTTATCACCACAGTAGC---TAT
ACGCCC---AGGTATTCGTTTAGAACGAATTCCATTATTCGTATGAGCCGTGGTTATCAC
CACTGTTCTCCTTCTCCTTTCTCTC--------------------------------
>M.corallina_4_WS_MN067881
TCAACTATATA---CGATTGTCACTGCTCATGCCTTCCTAATAATCTTTTTTATAGTAAT
ACCGATCATAATTGGCGGCTTCGGCAACTGACTTCTCCCATTAATACTAGGAGCACCAGA
CATAGCTTTTCCACGAATAAA---TCT---TTTTTGATTACTTCCTCCAGCCCTCATCCT
CCTAGTATCTTCCGCAACAGTAGAAAAAGGAGCCGGAACAGGATGAACTGTATACCCTCC
CCTCTC---AAATATTGCTCACGCCGGCCCATCAGTAGATATGGCAATTTTTTCCCTTCA
TCTAGCCGGTGT---CTCTATTCTCGGCTCGAT---CTTTATCACCACAGTAGC---TAT
ACGCCC---AGGTATTCGTTTAGAACGAATTCCATTATTCGTATGAGCCGTGGTTATCAC
CACTGTTCTCCTTCTCCTTTCTCTC--------------------------------
>M.corallina_5_WS_MN067881
TCAACTATATA---CGATTGTCACTGCTCATGCCTTCCTAATAATCTTTTTTATAGTAAT
ACCGATCATAATTGGCGGCTTCGGCAACTGACTTCTCCCATTAATACTAGGAGCACCAGA
CATAGCTTTTCCACGAATAAA---TCT---TTTTTGATTACTTCCTCCAGCCCTCATCCT
CCTAGTATCTTCCGCAACAGTAGAAAAAGGAGCCGGAACAGGATGAACTGTATACCCTCC
CCTCTC---AAATATTGCTCACGCCGGCCCATCAGTAGATATGGCAATTTTTTCCCTTCA
TCTAGCCGGTGT---CTCTATTCTCGGCTCGAT---CTTTATCACCACAGTAGC---TAT
ACGCCC---AGGTATTCGTTTAGAACGAATTCCATTATTCGTATGAGCCGTGGTTATCAC
CACTGTTCTCCTTCTCCTTTCTCTC--------------------------------
