# Supplementary material for: Reeling them in: taxonomy of marine annelids used as bait by anglers in the Western Cape Province, South Africa
Source: PeerJ. 2021 Aug 20;9:e11847. doi: 10.7717/peerj.11847 (PMC8381882; doi:10.7717/peerj.11847)
Supplement: Supplemental Information 8 — Sequences with GenBank numbers as they appear in the figures. [file peerj-09-11847-s008.txt]

>BettysBay1_MN067870
CTGTTAGGAACTTCTATAAGTCTTCTAATCCGAGCAGAATTAGGACAACCCGGGTCATTA
TTAGGTAGAGATCAACTATATAATACAATTGTGACCGCCCATGCATTTTTAATAATTTTC
TTTCTTGTTATACCTGTTATAATCGGCGGTTTCGGCAATTGACTGGTCCCTTTAATATTG
GGCGCCCCAGACATAGCATTCCCACGATTAAACAATATAAGATTTTGACTACTTCCTCCA
TCACTAACCCTTCTTCTATCCAGAGCAGCTGTAGAAAAAGGAGTTGGGACAGGATGAACT
GTTTACCCCCCTTTAGCCAGTAATATCGCTCATGCAGGACCTTCAGTAGACTTAGCCATT
TTTTCCCTACATTTAGCAGGTGTCTCGTCAATCATAGGAGCCCTTAATTTTATTACAACT
GTTATTAATATACGCTCAAAAGGTCTTCGATTGGAACGAGTCCCATTATTCGTATGATCA
GTAGTAATTACTGCTA
>BettysBay2_MN067871
CTGTTAGGAACTTCTATAAGTCTTCTAATCCGAGCAGAATTAGGACAACCCGGGTCATTA
TTAGGTAGAGATCAACTATATAATACAATTGTGACCGCCCATGCATTTTTAATAATTTTC
TTTCTTGTTATACCTGTTATAATCGGCGGTTTCGGCAATTGACTGGTCCCTTTAATATTG
GGCGCCCCAGACATAGCATTCCCGCGATTAAACAATATAAGATTTTGACTACTTCCTCCA
TCACTAACCCTTCTTCTATCCAGAGCAGCTGTAGAAAAAGGAGTTGGGACAGGATGAACT
GTTTACCCCCCTTTAGCCAGTAATATCGCTCATGCAGGACCTTCAGTAGACTTAGCCATT
TTTTCCCTACATTTAGCAGGTGTCTCGTCAATCATAGGAGCCCTTAATTTTATTACAACT
GTTATTAATATACGCTCAAAAGGTCTTCGATTGGAACGAGTCCCATTATTCGTATGATCA
GTAGTAATTACTGCTA
>BettysBay3_MN067871
CTGTTAGGAACTTCTATAAGTCTTCTAATCCGAGCAGAATTAGGACAACCCGGGTCATTA
TTAGGTAGAGATCAACTATATAATACAATTGTGACCGCCCATGCATTTTTAATAATTTTC
TTTCTTGTTATACCTGTTATAATCGGCGGTTTCGGCAATTGACTGGTCCCTTTAATATTG
GGCGCCCCAGACATAGCATTCCCGCGATTAAACAATATAAGATTTTGACTACTTCCTCCA
TCACTAACCCTTCTTCTATCCAGAGCAGCTGTAGAAAAAGGAGTTGGGACAGGATGAACT
GTTTACCCCCCTTTAGCCAGTAATATCGCTCATGCAGGACCTTCAGTAGACTTAGCCATT
TTTTCCCTACATTTAGCAGGTGTCTCGTCAATCATAGGAGCCCTTAATTTTATTACAACT
GTTATTAATATACGCTCAAAAGGTCTTCGATTGGAACGAGTCCCATTATTCGTATGATCA
GTAGTAATTACTGCTA
>Hermanus1_MN067871
CTGTTAGGAACTTCTATAAGTCTTCTAATCCGAGCAGAATTAGGACAACCCGGGTCATTA
TTAGGTAGAGATCAACTATATAATACAATTGTGACCGCCCATGCATTTTTAATAATTTTC
TTTCTTGTTATACCTGTTATAATCGGCGGTTTCGGCAATTGACTGGTCCCTTTAATATTG
GGCGCCCCAGACATAGCATTCCCGCGATTAAACAATATAAGATTTTGACTACTTCCTCCA
TCACTAACCCTTCTTCTATCCAGAGCAGCTGTAGAAAAAGGAGTTGGGACAGGATGAACT
GTTTACCCCCCTTTAGCCAGTAATATCGCTCATGCAGGACCTTCAGTAGACTTAGCCATT
TTTTCCCTACATTTAGCAGGTGTCTCGTCAATCATAGGAGCCCTTAATTTTATTACAACT
GTTATTAATATACGCTCAAAAGGTCTTCGATTGGAACGAGTCCCATTATTCGTATGATCA
GTAGTAATTACTGCTA
>Hermanus2_MN067872
CTGTTAGGAACTTCTATAAGTCTTCTAATCCGAGCAGAATTAGGACAACCCGGGTCATTA
TTAGGTAGAGATCAACTATATAATACAATTGTGACCGCCCATGCATTTTTAATAATTTTC
TTTCTTGTTATACCTGTTATAATCGGCGGTTTCGGCAATTGACTGGTCCCTTTAATATTG
GGCGCCCCAGACATAGCATTCCCGCGATTAAACAATATAAGATTTTGACTACTTCCTCCA
TCACTAACCCTTCTTCTATCCAGAGCAGCTGTAGAAAAAGGAGTTGGGACAGGATGAACT
GTTTACCCCCCTTTAGCCAGTAATATCGCTCATGCAGGACCTTCAGTAGACTTAGCCATT
TTTTCTCTACATTTAGCAGGTGTCTCGTCAATCATAGGAGCCCTTAATTTCATTACAACT
GTTATTAATATACGCTCAAAAGGTCTTCGATTGGAACGAGTCCCATTATTCGTATGATCA
GTAGTAATTACTGCTA
>Hermanus3_MN067872
CTGTTAGGAACTTCTATAAGTCTTCTAATCCGAGCAGAATTAGGACAACCCGGGTCATTA
TTAGGTAGAGATCAACTATATAATACAATTGTGACCGCCCATGCATTTTTAATAATTTTC
TTTCTTGTTATACCTGTTATAATCGGCGGTTTCGGCAATTGACTGGTCCCTTTAATATTG
GGCGCCCCAGACATAGCATTCCCGCGATTAAACAATATAAGATTTTGACTACTTCCTCCA
TCACTAACCCTTCTTCTATCCAGAGCAGCTGTAGAAAAAGGAGTTGGGACAGGATGAACT
GTTTACCCCCCTTTAGCCAGTAATATCGCTCATGCAGGACCTTCAGTAGACTTAGCCATT
TTTTCTCTACATTTAGCAGGTGTCTCGTCAATCATAGGAGCCCTTAATTTCATTACAACT
GTTATTAATATACGCTCAAAAGGTCTTCGATTGGAACGAGTCCCATTATTCGTATGATCA
GTAGTAATTACTGCTA
>Hermanus4_MN067871
CTGTTAGGAACTTCTATAAGTCTTCTAATCCGAGCAGAATTAGGACAACCCGGGTCATTA
TTAGGTAGAGATCAACTATATAATACAATTGTGACCGCCCATGCATTTTTAATAATTTTC
TTTCTTGTTATACCTGTTATAATCGGCGGTTTCGGCAATTGACTGGTCCCTTTAATATTG
GGCGCCCCAGACATAGCATTCCCGCGATTAAACAATATAAGATTTTGACTACTTCCTCCA
TCACTAACCCTTCTTCTATCCAGAGCAGCTGTAGAAAAAGGAGTTGGGACAGGATGAACT
GTTTACCCCCCTTTAGCCAGTAATATCGCTCATGCAGGACCTTCAGTAGACTTAGCCATT
TTTTCCCTACATTTAGCAGGTGTCTCGTCAATCATAGGAGCCCTTAATTTTATTACAACT
GTTATTAATATACGCTCAAAAGGTCTTCGATTGGAACGAGTCCCATTATTCGTATGATCA
GTAGTAATTACTGCTA
>Hermanus5_MN067871
CTGTTAGGAACTTCTATAAGTCTTCTAATCCGAGCAGAATTAGGACAACCCGGGTCATTA
TTAGGTAGAGATCAACTATATAATACAATTGTGACCGCCCATGCATTTTTAATAATTTTC
TTTCTTGTTATACCTGTTATAATCGGCGGTTTCGGCAATTGACTGGTCCCTTTAATATTG
GGCGCCCCAGACATAGCATTCCCGCGATTAAACAATATAAGATTTTGACTACTTCCTCCA
TCACTAACCCTTCTTCTATCCAGAGCAGCTGTAGAAAAAGGAGTTGGGACAGGATGAACT
GTTTACCCCCCTTTAGCCAGTAATATCGCTCATGCAGGACCTTCAGTAGACTTAGCCATT
TTTTCCCTACATTTAGCAGGTGTCTCGTCAATCATAGGAGCCCTTAATTTTATTACAACT
GTTATTAATATACGCTCAAAAGGTCTTCGATTGGAACGAGTCCCATTATTCGTATGATCA
GTAGTAATTACTGCTA
>Hermanus6_MN067873
CTGTTAGGAACTTCTATAAGTCTTCTAATCCGAGCAGAATTAGGCCAACCCGGGTCATTA
TTAGGTAGAGATCAACTATATAATACAATTGTGACCGCCCATGCATTTTTAATAATTTTC
TTTCTTGTTATACCTGTTATAATCGGCGGTTTCGGCAATTGACTGGTCCCTTTAATATTG
GGCGCCCCAGACATAGCATTCCCGCGATTAAACAATATAAGATTTTGACTACTTCCTCCA
TCATTAACCCTTCTTCTATCCAGAGCAGCTGTAGAAAAAGGAGTTGGGACAGGATGAACT
GTTTACCCCCCTTTAGCCAGTAATATCGCTCATGCAGGACCTTCAGTAGACTTAGCCATT
TTTTCCCTACATTTAGCAGGTGTCTCGTCAATCATAGGAGCCCTTAATTTTATTACAACT
GTTATTAATATACGCTCAAAAGGTCTTCGATTGGAACGAGTCCCATTATTCGTATGATCA
GTAGTAATTACTGCTA
>Velddrift1_MN067874
CTGTTAGGAACTTCTATAAGTCTTCTAATCCGAGCAGAATTAGGACAACCCGGGTCATTA
TTAGGTAGAGATCAACTATATAATACAATTGTGACCGCCCATGCATTTTTAATAATTTTC
TTTCTTGTTATACCTGTTATAATCGGCGGTTTCGGCAATTGACTGGTCCCTTTAATATTG
GGCGCCCCAGACATAGCATTCCCGCGATTAAACAATATAAGATTTTGACTACTTCCTCCA
TCACTAACCCTTCTTCTATCCAGAGCAGCTGTAGAAAAAGGAGTTGGGACAGGATGAACT
GTTTACCCCCCTTTAGCCAGTAATATCGCTCATGCAGGACCTTCAGTAGACTTAGCCATT
TTTTCCCTACATTTAGCAGGTGTCTCGTCAATCATAGGAGCCCTTAATTTTATTACAACT
GTTATTAATATACGCTCAAAAGGTCTTCGATTGGAACGAGTCCCATTATTCGTATGATCA
GTAGTAATTACTGCTA
>Velddrift2_MN067872
CTGTTAGGAACTTCTATAAGTCTTCTAATCCGAGCAGAATTAGGACAACCCGGGTCATTA
TTAGGTAGAGATCAACTATATAATACAATTGTGACCGCCCATGCATTTTTAATAATTTTC
TTTCTTGTTATACCTGTTATAATCGGCGGTTTCGGCAATTGACTGGTCCCTTTAATATTG
GGCGCCCCAGACATAGCATTCCCGCGATTAAACAATATAAGATTTTGACTACTTCCTCCA
TCACTAACCCTTCTTCTATCCAGAGCAGCTGTAGAAAAAGGAGTTGGGACAGGATGAACT
GTTTACCCCCCTTTAGCCAGTAATATCGCTCATGCAGGACCTTCAGTAGACTTAGCCATT
TTTTCCCTACATTTAGCAGGTGTCTCGTCAATCATAGGAGCCCTTAATTTTATTACAACT
GTTATTAATATACGCTCAAAAGGTCTTCGATTGGAACGAGTCCCATTATTCGTATGATCA
GTAGTAATTACTGCTA
>Velddrift3_MN067874
CTGTTAGGAACTTCTATAAGTCTTCTAATCCGAGCAGAATTAGGACAACCCGGGTCATTA
TTAGGTAGAGATCAACTATATAATACAATTGTGACCGCCCATGCATTTTTAATAATTTTC
TTTCTTGTTATACCTGTTATAATCGGCGGTTTCGGCAATTGACTAGTCCCTTTAATATTG
GGCGCCCCAGACATAGCATTCCCGCGATTAAACAATATAAGATTTTGACTACTTCCTCCA
TCACTAACCCTTCTTCTATCCAGAGCAGCTGTAGAAAAAGGAGTTGGGACAGGATGAACT
GTTTACCCCCCTTTAGCCAGTAATATCGCTCATGCAGGACCTTCAGTTGACTTAGCCATT
TTTTCCCTACATTTAGCAGGTGTCTCGTCAATCATAGGAGCCCTTAATTTTATTACAACT
GTTATTAATATACGCTCAAAAGGTCTTCGATTGGAACGAGTCCCATTATTCGTATGATCA
GTAGTAATTACTGCTA
>Velddrift4_MN067871
CTGTTAGGAACTTCTATAAGTCTTCTAATCCGAGCAGAATTAGGACAACCCGGGTCATTA
TTAGGTAGAGATCAACTATATAATACAATTGTGACCGCCCATGCATTTTTAATAATTTTC
TTTCTTGTTATACCTGTTATAATCGGCGGTTTCGGCAATTGACTAGTCCCTTTAATATTG
GGCGCCCCAGACATAGCATTCCCGCGATTAAACAATATAAGATTTTGACTACTTCCTCCA
TCACTAACCCTTCTTCTATCCAGAGCAGCTGTAGAAAAAGGAGTTGGGACAGGATGAACT
GTTTACCCCCCTTTAGCCAGTAATATCGCTCATGCAGGACCTTCAGTTGACTTAGCCATT
TTTTCCCTACATTTAGCAGGTGTCTCGTCAATCATAGGAGCCCTTAATTTTATTACAACT
GTTATTAATATACGCTCAAAAGGTCTTCGATTGGAACGAGTCCCATTATTCGTATGATCA
GTAGTAATTACTGCTA
>Velddrift5_MN067871
CTGTTAGGAACTTCTATAAGTCTTCTAATCCGAGCAGAATTAGGACAACCCGGGTCATTA
TTAGGTAGAGATCAACTATATAACACAATTGTGACCGCCCATGCATTTTTAATAATTTTC
TTTCTTGTTATACCTGTCATAATCGGCGGTTTCGGCAATTGACTGGTCCCTTTAATATTG
GGCGCCCCAGACATAGCATTCCCGCGATTAAACAATATAAGATTTTGACTACTTCCTCCA
TCACTAACCCTTCTTCTATCCAGAGCAGCTGTAGAAAAAGGAGTTGGGACAGGATGAACT
GTTTACCCCCCTTTAGCCAGTAATATCGCTCATGCAGGACCTTCAGTAGACTTAGCCATT
TTTTCCCTACATTTAGCAGGTGTCTCGTCAATCATAGGGGCCCTTAATTTTATTACAACT
GTTATTAATATACGCTCAAAAGGTCTTCGATTGGAACGAGTCCCATTATTCGTATGATCA
GTAGTAATTACTGCTA
>Velddrift6_MN067874
CTGTTAGGAACTTCTATAAGTCTTCTAATCCGAGCAGAATTAGGACAACCCGGGTCATTA
TTAGGTAGAGATCAACTATATAATACAATTGTGACCGCCCATGCATTTTTAATAATTTTC
TTTCTTGTTATACCTGTTATAATCGGCGGTTTCGGCAATTGACTAGTCCCTTTAATATTG
GGCGCCCCAGACATAGCATTCCCGCGATTAAACAATATAAGATTTTGACTACTTCCTCCA
TCACTAACCCTTCTTCTATCCAGAGCAGCTGTAGAAAAAGGAGTTGGGACAGGATGAACT
GTTTACCCCCCTTTAGCCAGTAATATCGCTCATGCAGGACCTTCAGTTGACTTAGCCATT
TTTTCCCTACATTTAGCAGGTGTCTCGTCAATCATAGGAGCCCTTAATTTTATTACAACT
GTTATTAATATACGCTCAAAAGGTCTTCGATTGGAACGAGTCCCATTATTCGTATGATCA
GTAGTAATTACTGCTA
>Velddrift7_MN067875
CTGTTAGGAACTTCTATAAGTCTTCTAATCCGAGCAGAATTAGGACAACCCGGGTCATTA
TTAGGTAGAGATCAACTATATAATACAATTGTGACCGCCCATGCATTTTTAATAATTTTC
TTTCTTGTTATACCTGTTATAATCGGCGGTTTCGGCAATTGACTGGTCCCTTTAATATTG
GGCGCCCCAGACATAGCATTTCCGCGATTAAACAATATAAGATTTTGACTACTTCCTCCA
TCACTAACCCTTCTTCTATCCAGAGCAGCTGTAGAAAAAGGAGTTGGGACAGGATGAACT
GTTTACCCCCCTTTAGCCAGTAATATCGCTCATGCAGGACCTTCAGTAGACTTAGCCATT
TTTTCTCTACATTTAGCAGGTGTCTCGTCAATCATAGGAGCCCTTAATTTCATTACAACT
GTTATTAATATACGCTCAAAAGGTCTTCGATTGGAACGAGTCCCATTATTCGTATGATCA
GTAGTAATTACTGCTA
>Veldrift8_MN067875
CTGTTAGGAACTTCTATAAGTCTTCTAATCCGAGCAGAATTAGGACAACCCGGGTCATTA
TTAGGTAGAGATCAACTATATAATACAATTGTGACCGCCCATGCATTTTTAATAATTTTC
TTTCTTGTTATACCTGTTATAATCGGCGGTTTCGGCAATTGACTGGTCCCTTTAATATTG
GGCGCCCCAGACATAGCATTCCCGCGATTAAACAATATAAGATTTTGACTACTTCCTCCA
TCACTAACCCTTCTTCTATCCAGAGCAGCTGTAGAAAAAGGAGTTGGGACAGGATGAACT
GTTTACCCCCCTTTAGCCAGTAATATCGCTCATGCAGGACCTTCAGTAGACTTAGCCATT
TTTTCTCTACATTTAGCAGGTGTCTCGTCAATCATAGGAGCCCTTAATTTCATTACAACT
GTTATTAATATACGCTCAAAAGGTCTTCGATTGGAACGAGTCCCATTATTCGTATGATCA
GTAGTAATTACTGCTA
>Velddrift9_MN067876
CTGTTAGGAACTTCTATAAGTCTTCTAATCCGAGCAGAATTAGGACAACCCGGGTCATTA
TTAGGTAGAGATCAACTATATAATACAATTGTGACCGCCCATGCATTTTTAATAATTTTC
TTTCTTGTTATACCTGTTATAATCGGCGGTTTCGGCAATTGACTAGTCCCTTTAATATTG
GGCGCCCCAGACATAGCATTCCCGCGATTAAACAATATAAGATTTTGACTACTTCCTCCA
TCACTAACCCTTCTTCTATCCAGAGCAGCTGTAGAAAAAGGAGTTGGGACAGGATGAACT
GTTTACCCCCCTTTAGCCAGTAATATCGCTCATGCAGGACCTTCAGTTGACTTAGCCATT
TTTTCCCTACATTTAGCAGGTGTCTCGTCAATCATAGGAGCCCTTAATTTTATTACAACT
GTTATTAATATACGCTCAAAAGGTCTTCGATTGGAACGAGTCCCATTATTCGTATGATCA
GTAGTAATTACTGCTA
